# Supplementary material for: Influence of Oil Polarity and Cosurfactants on the Foamability of Mono- and Diacylphosphatidylcholine Stabilized Emulsions
Source: Pharmaceutics. 2022 Jun 7;14(6):1212. doi: 10.3390/pharmaceutics14061212 (PMC9230088; doi:10.3390/pharmaceutics14061212)
Supplement: Supplementary file 1 [file pharmaceutics-14-01212-s001.zip]

Archive with 1 entries (1 files):
- pharmaceutics-1705141-supplementary.pdf
